# Supplementary material for: The Gut Microbiota: Emerging Evidence in Autoimmune and Inflammatory Diseases
Source: Research (Wash D C). 2026 Feb 4;9:1097. doi: 10.34133/research.1097 (PMC12868559; doi:10.34133/research.1097)
Supplement: Supplementary 1 — Text S1 and S2 Figs. S1 and S2 Tables S1 to S4 [file research.1097.f1.zip]

Archive with 4 entries (4 files):
- graphic abstract.png
- Supplementary Material Text S1.docx
- Supplementary Material Text S2.docx
- Tables S1-4.xlsx
