# Supplementary material for: The Gut Microbiota: Emerging Evidence in Autoimmune and Inflammatory Diseases
Source: Research (Wash D C). 2026 Feb 4;9:1097. doi: 10.34133/research.1097 (PMC12868559; doi:10.34133/research.1097)
Supplement: Supplementary 1 — Text S1 and S2 Figs. S1 and S2 Tables S1 to S4 [file research.1097.f1.zip › Tables S1-4.xlsx]

## Sheet: Table S1 SLE
Author (Reference)	Method	Findings (Microbiota Changes)
Hevia et al. [1]	16S rDNA	Firmicutes/Bacteroidetes Ratio↓
van der Meulen et al. [2]	16S rDNA	Firmicutes/Bacteroidetes Ratio↓; Bacteroidetes↑
Luo et al. [3]	16S rDNA	Firmicutes/Bacteroidetes Ratio (ns change)
Greiling et al. [4]	16S rDNA, qPCR	Enterococcus gallinarum (Ro60 ortholog)
Manfredo Vieira et al. [5]	ELISA, Culture	Enterococcus gallinarum (RNA IgG)
Bagavant et al. [6]	ELISA	Anti-E. gallinarum antibody↑
Azzouz et al. [7]	16S rDNA, ELISA	Ruminococcus gnavus↑ (5x)
Azzouz et al. [8]	16S rDNA, Metagenomic, MS	Ruminococcus gnavus (blooms with flare)
Chen et al. [9]	16S Metagenomic	Ruminococcus gnavus↑; Clostridium sp. ATCC BAA-442↑; Atopobium rimae↑; Actinomyces↑
Bellocchi et al. [10]	16S rDNA	29 species (distinguishing); Tolerogenic bacteria↓
Wei et al. [11]	16S rDNA	Proteobacteria↑; Ruminococcaceae↓
He et al. [12]	16S rDNA	Rhodococcus↑; Eggerthella↑; Klebsiella↑; Prevotella↑; Eubacterium↑; Flavonifractor↑; Incertae sedis↑; Dialister↓; Pseudobutyrivibrio↓
Guo et al. [13]	16S rDNA	Diversity (change with treatment); Cytokines (correlation)
Li et al. [14]	16S rDNA	Streptococcus↑; Campylobacter↑; Veillonella↑; S. anginosus↑; Veillonella (sp)↑
References:
1. Hevia A, Milani C, López P, et al. Intestinal dysbiosis associated with systemic lupus erythematosus. mBio. 2014;5(5):e01548-14. Published 2014 Sep 30. doi:10.1128/mBio.01548-14
2. van der Meulen TA, Harmsen HJM, Vila AV, et al. Shared gut, but distinct oral microbiota composition in primary Sjögren's syndrome and systemic lupus erythematosus. J Autoimmun. 2019;97:77-87. doi:10.1016/j.jaut.2018.10.009
3. Luo XM, Edwards MR, Mu Q, et al. Gut Microbiota in Human Systemic Lupus Erythematosus and a Mouse Model of Lupus. Appl Environ Microbiol. 2018;84(4):e02288-17. Published 2018 Jan 31. doi:10.1128/AEM.02288-17
4. Greiling TM, Dehner C, Chen X, et al. Commensal orthologs of the human autoantigen Ro60 as triggers of autoimmunity in lupus. Sci Transl Med. 2018;10(434):eaan2306. doi:10.1126/scitranslmed.aan2306
5. Manfredo Vieira S, Hiltensperger M, Kumar V, et al. Translocation of a gut pathobiont drives autoimmunity in mice and humans. Science. 2018;359(6380):1156-1161. doi:10.1126/science.aar7201
6. Bagavant H, Araszkiewicz AM, Ingram JK, et al. Immune Response to Enterococcus gallinarum in Lupus Patients Is Associated With a Subset of Lupus-Associated Autoantibodies. Front Immunol. 2021;12:635072. Published 2021 May 28. doi:10.3389/fimmu.2021.635072
7. Azzouz D, Omarbekova A, Heguy A, et al. Lupus nephritis is linked to disease-activity associated expansions and immunity to a gut commensal. Ann Rheum Dis. 2019;78(7):947-956. doi:10.1136/annrheumdis-2018-214856
8. Azzouz DF, Chen Z, Izmirly PM, et al. Longitudinal gut microbiome analyses and blooms of pathogenic strains during lupus disease flares. Ann Rheum Dis. 2023;82(10):1315-1327. doi:10.1136/ard-2023-223929
9. Chen BD, Jia XM, Xu JY, et al. An Autoimmunogenic and Proinflammatory Profile Defined by the Gut Microbiota of Patients With Untreated Systemic Lupus Erythematosus. Arthritis Rheumatol. 2021;73(2):232-243. doi:10.1002/art.41511
10. Bellocchi C, Fernández-Ochoa Á, Montanelli G, et al. Identification of a Shared Microbiomic and Metabolomic Profile in Systemic Autoimmune Diseases. J Clin Med. 2019;8(9):1291. Published 2019 Aug 23. doi:10.3390/jcm8091291
11. Garabatos N, Santamaria P. Gut Microbial Antigenic Mimicry in Autoimmunity. Front Immunol. 2022;13:873607. Published 2022 Apr 27. doi:10.3389/fimmu.2022.873607
12. He Z, Shao T, Li H, Xie Z, Wen C. Alterations of the gut microbiome in Chinese patients with systemic lupus erythematosus. Gut Pathog. 2016;8:64. Published 2016 Dec 8. doi:10.1186/s13099-016-0146-9
13. Guo M, Wang H, Xu S, et al. Alteration in gut microbiota is associated with dysregulation of cytokines and glucocorticoid therapy in systemic lupus erythematosus. Gut Microbes. 2020;11(6):1758-1773. doi:10.1080/19490976.2020.1768644
14. Li Y, Wang HF, Li X, et al. Disordered intestinal microbes are associated with the activity of Systemic Lupus Erythematosus. Clin Sci (Lond). 2019;133(7):821-838. doi:10.1042/CS20180841

## Sheet: Table S2 RA
Author (Reference)	Method	Findings (Microbiota Changes)
Liu et al. [1]	16S rRNA (V3-V4)	Bacteroidaceae↑; Lachnospiraceae↑; Muribaculaceae↑; Lactobacillaceae↓
Maeda et al. [2]	16S rRNA (V5-V6)	Prevotellaceae↑; Lachnospiraceae↓; Bacteroidaceae↓; Prevotella copri↑
Rogier et al. [3]	16S rRNA (V4)	Firmicutes↑; Proteobacteria↑; Bacteroidetes↓; Lachnospiraceae↑; Ruminococcaceae↑; Desulfovibrionaceae↑; Muribaculaceae↓; Bacteroidaceae↓; Paraprevotellaceae↓; Lactobacillaceae↓; Erysipelotrichaceae↓; Oscillospira↑; Ruminococcus↑; Bacteroides↓; Prevotella↓; Lactobacillus↓; R. gnavus↑; L. reuteri↓
Jubair et al. [4]	16S rRNA (V1-V2)	Lactobacillaceae↑; Muribaculaceae↓
Alpizar-Rodriguez et al. [5]	16S rRNA (V4)	Prevotellaceae↑; Prevotella↑; P. copri↑
Wells et al. [6]	16S rRNA (V4) & GWAS	Prevotellaceae↑; Lactobacillus↑; Butyrivibrio↑; Ruminococcaceae↑; Enterococcus↑; Veillonella↑; Clostridiales bacterium DTU089↑; P. copri↑
Rooney et al. [7]	16S rRNA (V4)	Helicobacteraceae↑; Erysipelotrichaceae↑; Ruminococcaceae↑; Peptostreptococcaceae↑; Bifidobacteriaceae↑; Gracilibacteraceae↑; Planococcaceae↑; Deferribacteraceae↑; Victivallaceae↑; Lachnospiraceae↑; Peptococcaceae↑; Bacteroidaceae↓; Barnesiellaceae↓; Methanobacteriaceae↓; Coprococcus↑; Oscillospira↑; Lachnospira↑; Absiella↑; Roseburia↑; Allobaculum↑; Faecalibacterium↑; Bifidobacterium↑; Mucispiri…
References:
1. Liu X, Zeng B, Zhang J, et al. Role of the gut microbiome in modulating arthritis progression in mice. Sci Rep. 2016;6:30594. doi:10.1038/srep30594.
2. Maeda Y, Kurakawa T, Umemoto E, et al. Dysbiosis contributes to arthritis development via activation of autoreactive T cells in the intestine. Arthritis Rheumatol. 2016;68(11):2646-2661. doi:10.1002/art.39783.
3. Rogier R, Evans-Marin H, Manasson J, et al. Alteration of the intestinal microbiome characterizes preclinical inflammatory arthritis in mice and its modulation attenuates established arthritis. Sci Rep. 2017;7:15613. doi:10.1038/s41598-017-15802-x.
4. Jubair WK, Hendrickson JD, Severs EL, et al. Modulation of inflammatory arthritis in mice by gut microbiota through mucosal inflammation and autoantibody generation. Arthritis Rheumatol. 2018;70(8):1220-1233. doi:10.1002/art.40490.
5. Alpizar-Rodriguez D, Lesker TR, Gronow A, et al. Prevotella copri in individuals at risk for rheumatoid arthritis. Ann Rheum Dis. 2019;78(5):590-593. doi:10.1136/annrheumdis-2018-214514.
6. Wells PM, Adebayo AS, Bowyer RCE, et al. Associations between gut microbiota and genetic risk for rheumatoid arthritis in the absence of disease: a cross-sectional study. Lancet Rheumatol. 2020;2(7):e418-e427. doi:10.1016/S2665-9913(20)30064-3.
7. Rooney CM, Mankia K, Mitra S, et al. Perturbations of the gut microbiome in anti-CCP positive individuals at risk of developing rheumatoid arthritis. Rheumatology (Oxford). 2021;60(7):3380-3387. doi:10.1093/rheumatology/keaa784.

## Sheet: Table S3 T1DM
Author (Reference)	Method	Findings (Microbiota Changes)
Vatanen et al. [1]	Metagenomic	Lactobacillus rhamnosus↓; Bifidobacterium dentium↓; Streptococcus mitis group/oral/pneumoniae↑; Streptococcus thermophilus↓; Lactococcus lactis↓; Bifidobacterium pseudocatenulatum↑; Roseburia hominis↑; Alistipes shahii↑
Stewart et al. [2]	16S rRNA	Erysipelotrichaceae↑; Parabacteroides↑; Ruminococcus↓; Lactococcus↓; Streptococcus↓; Akkermansia↓
Kostic et al. [199]	16S rRNA	Blautia↑; Rikenellaceae↑; Ruminococcus↑; Streptococcus↑; Lachnospiraceae↓; Veillonellaceae↓
Bélteky et al. [4]	16S rRNA	Enterococcus↑; Gemella↑; Hungatella↑; Bacteroides↑; Porphyromonas↑; Anaerostipes↓; Flavonifractor↓; Ruminococcaceae UBA1819↓; Eubacterium↓; Ruminococcus (determinant); Alistipes (distinguisher); Fusicatenibacter (distinguisher)
Davis-Richardson et al. [5]	16S rRNA	Bacteroides dorei↑
Gavin et al. [6]	Metaproteomic	Alistipes↓
Lamichhane et al. [7]	Metabolomic & 16S	Clostridium↓; Eggerthella lenta↓; Ruminococcus↑
De Goffau et al. [206]	16S rRNA	Bacteroidetes↑; Clostridium perfringens↑; Bifidobacterium adolescentis↓; Bifidobacterium pseudocatenulatum↓
Endesfelder et al. [9]	16S rRNA	Bacteroides↑
Gavin et al. [10]	16S rRNA	Ruminococcaceae↓
Yuan et al. [11]	16S rRNA & FMT	Faecalibacterium prausnitzii↓; Eubacterium rectale↓; Roseburia intestinalis↓; Escherichia coli↑; Enterobacteriaceae↑; Klebsiella pneumoniae↑
Vatanen et al. [12]	16S rRNA	21 species↑; Faecalibacterium (↓ correlation w/HbA1c)
Cinek et al. [13]	16S rRNA	Escherichia↑; Eubacterium (Roseburia)↓
Murri et al. [14]	16S rRNA	Firmicutes↓; Bacteroidetes↑; Actinobacteria↓; Firmicutes:Bacteroidetes Ratio↓; Clostridium↑; Bacteroides↑; Veillonella↑; Lactobacillus↓; Bifidobacterium↓; Clostridium coccoides/Eubacterium rectale group↓; Prevotella↓
Higuchi et al. [15]	16S rRNA	Bacteroides↑; Bilophila↑; Streptococcus↓; Ruminococcaceae↓; Faecalibacterium (↓ correlation w/HbA1c)
De Groot et al. [16]	16S rRNA	Butyrate producers↓; Christensenella (associated); Subdoligranulum (associated)
Van Heck et al. [17]	Metagenomic	Alistipes putredinis↓; Prevotella copri↓; Bifidobacterium longum↓; Ruminococcaceae↑; Clostridiaceae↑; Clostridium↑; Oscillibacter↑
References:
1. Vatanen T, Franzosa EA, Schwager R, et al. The human gut microbiome in early-onset type 1 diabetes from the TEDDY study. Nature. 2018;562(7728):589-594. doi:10.1038/s41586-018-0620-2
2. Stewart CJ, Ajami NJ, O’Brien JL, et al. Temporal development of the gut microbiome in early childhood from the TEDDY study. Nature. 2018;562(7728):583-588. doi:10.1038/s41586-018-0617-x
3. Kostic AD, Gevers D, Siljander H, et al. The dynamics of the human infant gut microbiome in development and in progression toward type 1 diabetes. Cell Host Microbe. 2015;17(2):260-273. doi:10.1016/j.chom.2015.01.001
4. Bélteky M, Milletich PL, Ahrens AP, Triplett EW, Ludvigsson J. Infant gut microbiome composition correlated with type 1 diabetes acquisition in the general population: The ABIS study. Diabetologia. 2023;66(6):1116-1128. doi:10.1007/s00125-023-05895-7
5. Davis-Richardson AG, Ardissone AN, Dias R, et al. Bacteroides dorei dominates gut microbiome prior to autoimmunity in Finnish children at high risk for type 1 diabetes. Front Microbiol. 2014;5:678. doi:10.3389/fmicb.2014.00678
6. Gavin PG, Mullaney JA, Loo D, et al. Intestinal Metaproteomics Reveals Host-Microbiota Interactions in Subjects at Risk for Type 1 Diabetes. Diabetes Care. 2018;41(10):2178-2186. doi:10.2337/dc18-0777
7. Lamichhane S, Sen P, Dickens AM, et al. Dysregulation of secondary bile acid metabolism precedes islet autoimmunity and type 1 diabetes. Cell Rep Med. 2022;3(8):100762. doi:10.1016/j.xcrm.2022.100762
8. de Goffau MC, Luopajärvi K, Knip M, et al. Fecal microbiota composition differs between children with β-cell autoimmunity and those without. Diabetes. 2013;62(4):1238-1244. doi:10.2337/db12-0526
9. Endesfelder D, Engel M, Davis-Richardson AG, et al. Towards a functional hypothesis relating anti-islet cell autoimmunity to the dietary impact on microbial communities and butyrate production. Microbiome. 2016;4:17. doi:10.1186/s40168-016-0163-4
10. Gavin PG, Kim KW, Craig ME, Hill MM, Hamilton-Williams EE. Multi-omic interactions in the gut of children at the onset of islet autoimmunity. Microbiome. 2022;10(1):230. doi:10.1186/s40168-022-01425-6
11. Yuan X, Wang R, Han B, et al. Functional and metabolic alterations of gut microbiota in children with new-onset type 1 diabetes. Nat Commun. 2022;13(1):6356. doi:10.1038/s41467-022-33656-4
12. Vatanen T, de Beaufort C, Marcovecchio ML, et al; INNODIA Consortium. Gut microbiome shifts in people with type 1 diabetes are associated with glycaemic control: An INNODIA study. Diabetologia. 2024;67(10):1930-1942. doi:10.1007/s00125-024-06192-7
13. Cinek O, Kramna L, Mazankova K, et al. The bacteriome at the onset of type 1 diabetes: A study from four geographically distant African and Asian countries. Diabetes Res Clin Pract. 2018;144:51-62. doi:10.1016/j.diabres.2018.08.010
14. Murri M, Leiva I, Gomez-Zumaquero JM, et al. Gut microbiota in children with type 1 diabetes differs from that in healthy children: A case-control study. BMC Med. 2013;11:46. doi:10.1186/1741-7015-11-46
15. Higuchi BS, Rodrigues N, Gonzaga MI, et al. Intestinal Dysbiosis in Autoimmune Diabetes Is Correlated With Poor Glycemic Control and Increased Interleukin-6: A Pilot Study. Front Immunol. 2018;9:1689. doi:10.3389/fimmu.2018.01689
16. de Groot P, Belzer C, Aydin Ö, et al. Distinct fecal and oral microbiota composition in human type 1 diabetes, an observational study. PLoS One. 2017;12(9):e0188475. doi:10.1371/journal.pone.0188475
17. van Heck JIP, Gacesa R, Stienstra R, et al. The Gut Microbiome Composition Is Altered in Long-standing Type 1 Diabetes and Associates with Glycemic Control and Disease-Related Complications. Diabetes Care. 2022;45(9):2084-2094. doi:10.2337/dc21-2225

## Sheet: Table S4 pSS
Author (Reference)	Method	Findings (Microbiota Changes)
Wang et al. [1]	16S rRNA V3-V4	Bacteroidota↑; Actinobacteriota↓; Bacteroides vulgatus↑; Bacteroides uniformis↑
Schaefer et al. [2]	16S rRNA, Metagenomic	Bifidobacterium↑; Alistipes↑; Bifidobacterium↓
Zhang et al. [3]	16S rRNA	Bacteroidetes↑; Odoribacter↑; Prevotella↑
Goodman et al. [4]	16S rRNA	Lactobacillus↑; Bifidobacterium↑; Fusobacterium varium↓; Prevotella stercorea↓
Moon et al. [5]	16S rRNA	Bacteroidetes↑; Firmicutes↓; Actinobacteria↓; Prevotella↑; Odoribacter↑; Alistipes↑; Bifidobacterium↓; Blautia↓; Dorea↓; Agathobacter↓
Cao et al. [6]	Mendelian Randomization	Fusicatenibacter↑; Ruminiclostridium9↑; Subdoligranulum↓; Butyricicoccus↓; Lachnospiraceae↓
Jia et al. [7]	Shotgun Metagenomic	Lactobacillus salivarius↑; Bacteroides fragilis↑; Ruminococcus gnavus↑; Clostridium bartlettii↑; Clostridium bolteae↑; Veillonella parvula↑; Streptococcus parasanguinis↑
Wang et al. [8]	16S rRNA V3-V4 (Illumina MiSeq)	Escherichia-Shigella↑; Sardovia↑; Veillonella↑; Insteinimonas↑; Lactobacillales↑
Li et al. [9]	16S rRNA V3-V4	Bacteroides↑; Megamonas↑; Veillonella↑; Collinsella↓; Unidentified_Ruminococcaceae↓; Romboutsia↓; Dorea↓
Xin et al. [10]	16S rRNA V3-V4	Eubacterium rectale↑; Roseburia inulinivorans↑; Roseburia↓; Coprococcus↓
Yang et al. [11]	16S rRNA, UPLC-MS	Escherichia-Shigella↑
Cano-Ortiz et al. [12]	16S rRNA	Alpha Diversity (lower change); Bacteroidetes↓
Mendez et al. [13]	16S rRNA	Proteobacteria↑; Actinobacteria↑; Bacteroidetes↑; Firmicutes↓
Mandl et al. [14]	16S rRNA	Alistipes↓; Bifidobacterium↓
Meulen et al. [15]	16S rRNA V3-V4	Lactobacillus↓
References:
1. Wang F, Zhufeng Y, Chen Z, Xu J, Cheng Y. The composition and function profile of the gut microbiota of patients with primary Sjögren’s syndrome. Clin Rheumatol. 2023. doi:10.1007/s10067-022-06451-1
2. Schaefer L, Trujillo-Vargas CM, Midani FS, Pflugfelder SC, Britton RA, de Paiva CS. Gut microbiota from Sjögren syndrome patients causes decreased T regulatory cells in the lymphoid organs and desiccation-induced corneal barrier disruption in mice. Front Med. 2022;9:852918. doi:10.3389/fmed.2022.852918
3. Zhang SX. Characteristics of gut microbiota enterotype and their effect on immune system and prognosis in patients with autoimmune diseases [dissertation]. Shanxi Medical University; 2022.
4. Goodman CF, Doan T, Mehra D, et al. Case-control study examining the composition of the gut microbiome in individuals with and without immune-mediated dry eye. Cornea. 2022. doi:10.1097/ico.0000000000003195
5. Moon J, Choi SH, Yoon CH, Kim MK. Gut dysbiosis is prevailing in Sjögren’s syndrome and is related to dry eye severity. PLoS One. 2020;15(2):e0229029. doi:10.1371/journal.pone.0229029
6. Cao Y, Lu H, Xu W, Zhong M. Gut microbiota and Sjögren’s syndrome: a two-sample Mendelian randomization study. Front Immunol. 2023;14:1187906. doi:10.3389/fimmu.2023.1187906
7. Jia XM, Wu BX, Chen BD, et al. Compositional and functional aberrance of the gut microbiota in treatment naive patients with primary Sjögren’s syndrome. J Autoimmun. 2022;134:102958. doi:10.1016/j.jaut.2022.102958
8. Wang X, Pang K, Wang J, et al. Microbiota dysbiosis in primary Sjögren’s syndrome and the ameliorative effect of hydroxychloroquine. Cell Rep. 2022;40(11):111352. doi:10.1016/j.celrep.2022.111352
9. Li Y, Li Z, Sun W, Wang M, Li M. Characteristics of gut microbiota in patients with primary Sjögren’s syndrome in Northern China. PLoS One. 2022;17(11):e0277270. doi:10.1371/journal.pone.0277270
10. Xin X, Wang Q, Qing J, et al. Th17 cells in primary Sjögren’s syndrome negatively correlate with increased Roseburia and Coprococcus. Front Immunol. 2022;13:974648. doi:10.3389/fimmu.2022.974648
11. Yang L, Xiang Z, Zou J, Zhang Y, Ni Y, Yang J. Comprehensive analysis of the relationships between the gut microbiota and fecal metabolome in individuals with primary Sjögren’s syndrome by 16S rRNA sequencing and LC-MS-based metabolomics. Front Immunol. 2022;13:874021. doi:10.3389/fimmu.2022.874021
12. Cano-Ortiz A, Laborda-Illanes A, Plaza-Andrades I, et al. Connection between the gut microbiome, systemic inflammation, gut permeability and FOXP3 expression in patients with primary Sjögren’s syndrome. Int J Mol Sci. 2020;21(22):8733. doi:10.3390/ijms21228733
13. Mendez R, Watane A, Farhangi M, et al. Gut microbial dysbiosis in individuals with Sjögren’s syndrome. Microb Cell Fact. 2020;19(1):90. doi:10.1186/s12934-020-01348-7
14. Mandl T, Marsal J, Olsson P, Ohlsson B, Andreasson K. Severe intestinal dysbiosis is prevalent in primary Sjögren’s syndrome and is associated with systemic disease activity. Arthritis Res Ther. 2017;19(1):237. doi:10.1186/s13075-017-1446-2
15. van der Meulen TA, Harmsen HJM, Vila AV, et al. Shared gut, but distinct oral microbiota composition in primary Sjögren’s syndrome and systemic lupus erythematosus. J Autoimmun. 2019;97:77-87. doi:10.1016/j.jaut.2018.10.009
